# Supplementary material for: Comparative Genomics of Mycobacterium avium Subspecies Paratuberculosis Sheep Strains
Source: Front Vet Sci. 2021 Feb 15;8:637637. doi: 10.3389/fvets.2021.637637 (PMC7917049; doi:10.3389/fvets.2021.637637)
Supplement: Supplementary Material 1 — Isolate metadata list and QUAST results Excel spreadsheet. [file Data_Sheet_1.xlsx]

## Sheet: Metadata
ID	Type cluster	Country	Year	Host	Source	IS1311	gyrA/B wet lab	in sillco gyrA/B
Telford	I	Australia	1998	Ovine	GenBank	S	I	I
K10	II	America	1975	Cattle	GenBank	II	Unknown	II
88281	III	USA	2008	Ovine	GenBank	Unknown	Unknown	III
JQ5	III	Saudi Arabia	Unknown	Camel	GenBank	S	Unknown	III
S397	III	USA	2004	Ovine	GenBank	S	III	III
JQ6	III	Saudi Arabia	Unknown	Camel	GenBank	S	Unknown	III
JIII386	III	Germany	2003	Ovine	GenBank	S	III	III
AgS36	I	New Zealand	2012-2014	Ovine	Massey University	Unknown	Unknown	I
AgS43	I	New Zealand	2012-2014	Ovine	Massey University	Unknown	Unknown	I
ERR026787	I	Scotland	1999	Ovine	NCBI SRA	Unknown	Unknown	I
ERR037998	I	England	2003	Ovine	NCBI SRA	S	Unknown	I
ERR037999	I	Scotland	2004	Ovine	NCBI SRA	Unknown	Unknown	I
ERR038001	I	Scotland	1999	Ovine	NCBI SRA	Unknown	Unknown	I
ERR037979	I	Scotland	2004	Ovine	NCBI SRA	S	Unknown	I
ERR038002	I	Faroe Islands	Unknown	Ovine	NCBI SRA	S	I	I
ERR038000	I	Scotland	1999	Ovine	NCBI SRA	S	Unknown	I
ERR266518	I	New Zealand	1988	Ovine	NCBI SRA	S	Unknown	I
ERR038019	III	Spain	2002	Ovine	NCBI SRA	S	III	III
ERR026814	III	Spain	1993	Ovine	NCBI SRA	S	III	III
ERR038021	III	Spain	1991	Ovine	NCBI SRA	Unknown	Unknown	III
ERR038629	III	Spain	2002	Goat	NCBI SRA	S	Unknown	III
ERR026819	III	Spain	2000	Goat	NCBI SRA	Unknown	Unknown	III
ERR026816	III	Spain	1993	Ovine	NCBI SRA	Unknown	Unknown	III
SRR3050018	III	Canada	2012	Environmental/faeces	NCBI SRA		Unknown	III
ERR038625	III	Spain	1993	Ovine	NCBI SRA	Unknown	Unknown	III
ERR038028	III	Spain	2000	Goat	NCBI SRA	S	III	III
ERR038627	III	Spain	1994	Ovine	NCBI SRA	S	III	III
ERR266515	III	Spain	Unknown	Ovine	NCBI SRA	Unknown	Unknown	III
3443	I	Australia	Unknown	Unknown	University of Sydney	S	Unknown	I
135b	I	Australia	2010	Ovine	University of Sydney	Unknown	Unknown	I
110b	I	Australia	2003	Ovine	University of Sydney	Unknown	Unknown	I
3413	I	Australia	Unknown	Bovine	University of Sydney	S	Unknown	I
3410	I	Australia	Unknown	Ovine	University of Sydney	Unknown	Unknown	I
3324	III	Spain	Unknown	Ovine	University of Sydney	S	Unknown	III
3326	III	Spain	Unknown	Ovine	University of Sydney	S	Unknown	III

## Sheet: QUAST
Type cluster	Assembly	# contigs (>= 0 bp)	# contigs (>= 1000 bp)	# contigs (>= 5000 bp)	# contigs (>= 10000 bp)	# contigs (>= 25000 bp)	# contigs (>= 50000 bp)	Total length (>= 0 bp)	Total length (>= 1000 bp)	Total length (>= 5000 bp)	Total length (>= 10000 bp)	Total length (>= 25000 bp)	Total length (>= 50000 bp)	# contigs	Largest contig	Total length	Reference length	GC (%)	Reference GC (%)	N50	NG50	N75	NG75	L50	LG50	L75	LG75	# misassemblies	# misassembled contigs	Misassembled contigs length	# local misassemblies	# scaffold gap ext. mis.	# scaffold gap loc. mis.	# unaligned mis. contigs	# unaligned contigs	Unaligned length	Genome fraction (%)	Duplication ratio	# N's per 100 kbp	# mismatches per 100 kbp	# indels per 100 kbp	Largest alignment	Total aligned length	NA50	NGA50	NA75	NGA75	LA50	LGA50
I	3410	209	126	104	93	61	36	4843725	4821851	4764564	4688180	4143713	3243287	139	207352	4830934	4907428	69.29	69.24	66284	66284	39212	37609	23	23	45	47	1	1	11279	2	0	0	0	0 + 0 part	0	98.39	1.001	0	0.6	0.35	207352	4830269	66275	66275	39212	37609	23	23
I	3413	198	128	104	96	61	32	4840892	4822531	4759457	4705392	4097028	3017093	140	207352	4830924	4907428	69.29	69.24	68650	68650	37637	36563	23	23	46	48	0	0	0	1	0	0	0	0 + 0 part	0	98.398	1	0	0.62	0.43	207352	4830489	68650	68650	37608	36563	23	23
I	3443	288	188	142	120	66	29	4849872	4822643	4705639	4543028	3599797	2307210	199	184461	4829963	4907428	69.28	69.24	48815	48815	24617	23771	32	32	67	70	2	2	117117	2	0	0	0	0 + 0 part	0	98.359	1.001	0	0.97	0.31	184461	4829293	48490	46850	24552	23768	32	33
I	110b	202	143	115	102	65	30	4838436	4821814	4755865	4664959	4024758	2746381	155	231796	4830169	4907428	69.28	69.24	63397	63397	33389	32032	25	25	52	54	1	1	87762	5	0	0	0	0 + 0 part	0	98.369	1.001	0	0.87	0.44	231796	4829243	63397	63397	33389	32032	25	25
I	135b	238	168	130	110	65	31	4835976	4814937	4717814	4566998	3799872	2582631	184	138213	4826354	4907428	69.28	69.24	54314	51760	27877	27239	28	29	59	61	1	1	2731	5	0	0	0	0 + 0 part	0	98.256	1.001	0	1.41	0.64	138213	4825070	54261	51759	27856	27231	28	29
I	AgS36	228	196	154	122	65	29	4840985	4827438	4728360	4502317	3550856	2318386	206	172354	4834980	4907428	69.26	69.24	47544	47544	22776	22206	32	32	69	71	2	2	217599	1	0	0	0	0 + 1 part	1229	98.416	1.001	0	5.01	0.52	172354	4833012	47544	46898	22776	22206	32	33
I	AgS43	244	169	134	112	63	30	4864759	4832422	4746344	4595912	3790147	2633708	184	178100	4843380	4907428	69.24	69.24	56550	52682	27881	27495	26	27	58	59	2	2	132165	0	0	0	0	1 + 1 part	6742	98.476	1.001	0	1.24	0.37	178099	4836508	52682	52574	27495	27354	27	28
I	ERR026787	639	404	246	166	44	9	4794021	4735752	4308722	3730630	1768309	612638	457	134228	4773482	4907428	69.18	69.24	19402	18750	11223	10471	72	76	152	162	13	13	380741	3	0	0	0	0 + 1 part	1229	97.184	1.001	0	10.25	1.59	108141	4770659	18750	18590	10649	9915	75	78
I	ERR037979	431	337	220	155	51	14	4809762	4769861	4476171	4001385	2289871	1021386	376	138189	4796953	4907428	69.22	69.24	24382	23751	14037	13240	56	58	121	127	6	6	371165	3	0	0	0	0 + 1 part	1229	97.65	1.001	0	19.24	2.07	112117	4793821	23747	23167	14009	13079	58	60
I	ERR037998	515	375	231	163	50	10	4799163	4739194	4355083	3859604	2037450	678862	436	134237	4782202	4907428	69.2	69.24	21081	20838	12459	11549	66	69	139	147	11	11	358395	4	0	0	0	0 + 1 part	1229	97.346	1.001	0	12.87	1.86	108150	4778881	20805	20274	12118	11391	69	72
I	ERR037999	496	366	229	164	46	12	4799473	4745327	4382045	3908359	1993204	794015	422	134960	4784683	4907428	69.2	69.24	21874	20811	12763	11816	63	66	136	144	9	9	245538	3	0	0	0	0 + 1 part	1229	97.398	1.001	0	13.26	1.63	108873	4781605	21709	20699	12491	11648	64	67
I	ERR038000	412	279	192	150	63	16	4819277	4783093	4555821	4252617	2885781	1207510	313	138215	4807198	4907428	69.24	69.24	31477	31400	15956	15257	46	48	100	105	6	6	468129	5	0	0	0	0 + 1 part	1229	97.869	1.001	0	12.39	1.58	115370	4804647	30355	29574	15926	15237	49	50
I	ERR038001	465	336	214	156	54	13	4805610	4757689	4440209	4025680	2341180	861566	382	138191	4791480	4907428	69.21	69.24	24608	24383	14175	13646	57	59	121	127	7	7	299841	2	0	0	0	0 + 1 part	1229	97.547	1.001	0	13.01	1.94	112104	4788845	24467	24263	14175	13219	59	61
I	ERR038002	403	306	205	154	51	19	4808262	4768382	4499423	4143710	2526459	1375728	346	138198	4797561	4907428	69.22	69.24	28611	26565	14576	14016	47	49	109	115	6	6	372794	2	0	0	0	0 + 1 part	1229	97.671	1.001	0	12.87	1.65	115253	4794645	26397	25952	14463	13644	49	51
I	ERR266518	133	86	69	62	47	35	4845281	4834091	4802321	4749344	4490397	4040260	94	438188	4839385	4907428	69.27	69.24	110941	108114	72650	69590	15	16	29	30	1	1	131101	1	0	0	0	3 + 1 part	6461	98.434	1	0	0.97	0.29	438188	4832627	104768	104768	72650	69590	16	16
I	Telford	1	1	1	1	1	1	4907428	4907428	4907428	4907428	4907428	4907428	1	4907428	4907428	4907428	69.24	69.24	4907428	4907428	4907428	4907428	1	1	1	1	0	0	0	0	0	0	0	0 + 0 part	0	100	1	0	0	0	4907428	4907428	4907428	4907428	4907428	4907428	1	1
II	K10	1	1	1	1	1	1	4829781	4829781	4829781	4829781	4829781	4829781	1	4829781	4829781	4907428	69.3	69.24	4829781	4829781	4829781	4829781	1	1	1	1	47	1	4829781	24	0	0	0	0 + 1 part	39869	97.432	1.002	0	86.92	11.75	644864	4783327	248555	213533	107600	107600	6	7
III	3324	203	128	102	92	56	35	4836353	4816819	4748978	4680759	4054538	3303778	136	171682	4823109	4907428	69.29	69.24	74079	74079	39160	36561	22	22	43	44	9	8	774017	16	0	0	0	0 + 1 part	1229	98.15	1.001	0	40.07	4.92	171523	4819104	73131	71627	32472	31503	23	24
III	3326	207	121	96	85	54	36	4840452	4818917	4757643	4678878	4162479	3491796	127	201120	4823777	4907428	69.29	69.24	79511	79511	47184	46417	20	20	39	40	9	8	866770	20	0	0	0	0 + 1 part	1229	98.161	1.001	0	38.86	4.69	200961	4819988	74560	74560	40192	35481	22	22
III	88281	465	398	264	171	56	6	4876082	4832154	4487669	3803413	2043122	361879	465	76716	4876082	4907428	69.25	69.24	20166	19968	10607	10534	74	75	157	160	27	27	441790	16	0	0	12	2 + 1 part	2332	98.208	1.011	9	42.08	65.71	76716	4849298	19556	18920	10490	10385	79	80
III	ERR026814	579	375	238	156	48	14	4780588	4723437	4362733	3772051	2023803	915577	425	134054	4759276	4907428	69.17	69.24	21210	20626	11850	10556	64	68	138	148	13	13	501235	17	0	0	0	0 + 1 part	1229	96.846	1.001	0	38.4	4.46	107940	4754607	20366	20109	11333	10304	69	72
III	ERR026816	422	276	194	139	62	18	4793284	4755692	4532752	4143765	2934424	1354820	309	170549	4779511	4907428	69.23	69.24	33163	32533	15516	14739	43	45	95	102	16	15	685119	15	0	0	0	0 + 1 part	1237	97.262	1.001	0	37.86	4.61	111957	4775567	29468	28711	15281	14539	47	50
III	ERR026819	423	289	206	155	57	16	4806616	4767664	4551593	4194845	2643740	1144404	323	134136	4792351	4907428	69.23	69.24	30500	27008	14932	14206	48	50	107	113	10	9	532028	18	0	0	0	0 + 1 part	1229	97.521	1.001	0	39.24	4.28	107979	4788305	26604	26118	14452	14070	53	55
III	ERR038019	562	403	241	160	48	11	4783850	4717519	4283446	3687066	1980561	687239	462	124127	4759467	4907428	69.18	69.24	19738	19270	10792	10092	67	70	149	160	18	18	666746	16	0	0	0	1 + 1 part	1731	96.827	1.001	0	45.63	5.03	111939	4754273	18587	18106	10421	9628	73	77
III	ERR038021	522	361	231	162	50	13	4787911	4729157	4390430	3890470	2088280	835218	411	109637	4766263	4907428	69.18	69.24	22017	21312	12762	11805	63	66	134	143	17	15	506233	19	0	0	0	0 + 1 part	1229	96.987	1.001	0	47.15	5.06	83593	4761997	20879	20456	12217	11121	66	70
III	ERR038028	266	175	138	113	63	30	4824356	4804236	4718680	4541792	3728911	2573367	187	170492	4813192	4907428	69.28	69.24	53869	52162	27027	25182	27	28	59	62	11	10	767318	19	0	0	0	0 + 1 part	1229	97.952	1.001	0	43.58	4.62	148474	4809092	47831	47190	24241	23517	30	31
III	ERR038625	454	224	166	133	68	24	4824956	4784019	4635621	4396709	3325106	1786824	251	138075	4803891	4907428	69.26	69.24	38091	38083	20479	19539	39	40	81	85	14	13	763588	15	0	0	0	0 + 1 part	1229	97.77	1.001	0	40.75	4.98	115318	4800023	33046	32463	19100	18164	43	44
III	ERR038627	368	160	127	101	59	32	4818936	4793387	4709275	4522546	3819487	2825744	171	200671	4801548	4907428	69.28	69.24	58901	56660	31475	28633	25	26	52	54	11	10	848421	15	0	0	0	0 + 1 part	1229	97.72	1.001	0	39.45	4.59	200671	4797670	54939	52005	27139	25082	27	28
III	ERR038629	452	295	204	156	56	17	4806741	4762226	4531734	4189315	2566465	1187331	333	138078	4790260	4907428	69.24	69.24	26616	26067	14964	14284	50	52	109	115	14	14	653269	16	0	0	0	0 + 1 part	1241	97.489	1.001	0	41.7	5.02	111906	4786292	25156	24823	14650	14128	55	57
III	ERR266515	162	81	65	59	46	36	4833798	4813972	4780583	4736301	4525422	4162357	91	353048	4821415	4907428	69.28	69.24	119285	119285	69524	69270	15	15	28	29	10	9	1057324	16	0	0	0	5 + 1 part	6588	98.02	1.001	0	40.04	4.68	352889	4812724	104764	103170	68666	64613	16	17
III	JIII386	6	6	6	6	6	6	4850274	4850274	4850274	4850274	4850274	4850274	6	1505968	4850274	4907428	69.16	69.24	1245802	1245802	591024	591024	2	2	4	4	26	6	4850274	31	3	11	0	0 + 3 part	8153	98.345	1.003	211.6	50.87	6.71	754644	4822903	308497	308497	156249	156249	5	5
III	JQ5	176	158	128	101	66	32	4735471	4724245	4654393	4456947	3863523	2626160	171	136374	4733750	4907428	69.1	69.24	54856	54554	30909	29296	28	29	56	60	10	10	695148	237	0	0	0	0 + 2 part	3010	97.119	0.993	0.02	52.41	44.54	128609	4724120	53393	52582	29403	28698	30	31
III	JQ6	176	158	128	101	65	32	4697010	4685873	4616889	4421665	3807349	2605569	169	135550	4694367	4907428	69.01	69.24	54634	53170	30688	28824	28	30	56	61	10	10	781204	325	0	0	0	0 + 1 part	1232	96.778	0.988	0	59.15	66.07	127546	4684484	52543	48455	29312	26756	30	33
III	S397	176	158	128	102	67	35	4813711	4802163	4731517	4540210	3952423	2816089	171	137410	4811991	4907428	69.32	69.24	56150	55645	32043	30637	28	29	56	58	8	8	609146	14	0	0	0	0 + 1 part	1232	97.952	1.001	0	35.86	4.2	130952	4807701	54218	52980	30320	29990	30	31
III	SRR3050018	268	247	182	142	61	21	4813374	4804491	4646910	4358630	2983092	1559467	254	129671	4809404	4907428	69.25	69.24	36874	34364	18711	18135	41	43	91	95	20	19	998170	17	0	0	0	0 + 1 part	1229	97.832	1.001	0	47.01	5.64	104795	4804655	28304	27369	18135	17617	47	49
[truncated: 2 more columns]

## Sheet: Biosample
Accession	Sample Name	SPUID	Organism	Tax ID	Strain	Isolate	BioProject
SAMN16990882	3443	3443	Mycobacterium avium subsp. paratuberculosis	1770	I	3443	PRJNA682454
SAMN16990883	135b	135b	Mycobacterium avium subsp. paratuberculosis	1770	I	135b	PRJNA682454
SAMN16990884	110b	110b	Mycobacterium avium subsp. paratuberculosis	1770	I	110b	PRJNA682454
SAMN16990885	3413	3413	Mycobacterium avium subsp. paratuberculosis	1770	I	3413	PRJNA682454
SAMN16990886	3410	3410	Mycobacterium avium subsp. paratuberculosis	1770	I	3410	PRJNA682454
SAMN16990887	3324	3324	Mycobacterium avium subsp. paratuberculosis	1770	III	3324	PRJNA682454
SAMN16990888	3326	3326	Mycobacterium avium subsp. paratuberculosis	1770	III	3326	PRJNA682454

## Sheet: SRA
accession	study	object_status	bioproject_accession	biosample_accession	sample_name	library_ID	title	library_strategy	library_source	library_selection	library_layout	platform	instrument_model	design_description	filetype	fasta_file	assembly	filename	filename2	filename3	filename4	filename5	filename6	filename7	filename8
SRR13214448	SRP297006	new	PRJNA682454	SAMN16990882	3443	3443	WGS of Mycobacterium avium subsp. paratuberculosis sheep strains	WGS	GENOMIC	RANDOM	paired	ILLUMINA	NextSeq 500	Nextera XT library preparation kit (Illumina, Scoresby, Victoria, Australia) was used to generate paired indexed libraries of 150 base pairs in length as per the manufacturers instruction. Sequencing was done using the Illumina NextSeq platform.	fastq			3443_R1.fastq.gz	3443_R2.fastq.gz
SRR13214447	SRP297006	new	PRJNA682454	SAMN16990883	135b	135b	WGS of Mycobacterium avium subsp. paratuberculosis sheep strains	WGS	GENOMIC	RANDOM	paired	ILLUMINA	NextSeq 500	Nextera XT library preparation kit (Illumina, Scoresby, Victoria, Australia) was used to generate paired indexed libraries of 150 base pairs in length as per the manufacturers instruction. Sequencing was done using the Illumina NextSeq platform.	fastq			135b_R1.fastq.gz	135b_R2.fastq.gz
SRR13214446	SRP297006	new	PRJNA682454	SAMN16990884	110b	110b	WGS of Mycobacterium avium subsp. paratuberculosis sheep strains	WGS	GENOMIC	RANDOM	paired	ILLUMINA	NextSeq 500	Nextera XT library preparation kit (Illumina, Scoresby, Victoria, Australia) was used to generate paired indexed libraries of 150 base pairs in length as per the manufacturers instruction. Sequencing was done using the Illumina NextSeq platform.	fastq			110b_R1.fastq.gz	110b_R2.fastq.gz
SRR13214445	SRP297006	new	PRJNA682454	SAMN16990885	3413	3413	WGS of Mycobacterium avium subsp. paratuberculosis sheep strains	WGS	GENOMIC	RANDOM	paired	ILLUMINA	NextSeq 500	Nextera XT library preparation kit (Illumina, Scoresby, Victoria, Australia) was used to generate paired indexed libraries of 150 base pairs in length as per the manufacturers instruction. Sequencing was done using the Illumina NextSeq platform.	fastq			3413_R1.fastq.gz	3413_R2.fastq.gz
SRR13214444	SRP297006	new	PRJNA682454	SAMN16990886	3410	3410	WGS of Mycobacterium avium subsp. paratuberculosis sheep strains	WGS	GENOMIC	RANDOM	paired	ILLUMINA	NextSeq 500	Nextera XT library preparation kit (Illumina, Scoresby, Victoria, Australia) was used to generate paired indexed libraries of 150 base pairs in length as per the manufacturers instruction. Sequencing was done using the Illumina NextSeq platform.	fastq			3410_R1.fastq.gz	3410_R2.fastq.gz
SRR13214443	SRP297006	new	PRJNA682454	SAMN16990887	3324	3324	WGS of Mycobacterium avium subsp. paratuberculosis sheep strains	WGS	GENOMIC	RANDOM	paired	ILLUMINA	NextSeq 500	Nextera XT library preparation kit (Illumina, Scoresby, Victoria, Australia) was used to generate paired indexed libraries of 150 base pairs in length as per the manufacturers instruction. Sequencing was done using the Illumina NextSeq platform.	fastq			3324_R1.fastq.gz	3324_R2.fastq.gz
SRR13214442	SRP297006	new	PRJNA682454	SAMN16990888	3326	3326	WGS of Mycobacterium avium subsp. paratuberculosis sheep strains	WGS	GENOMIC	RANDOM	paired	ILLUMINA	NextSeq 500	Nextera XT library preparation kit (Illumina, Scoresby, Victoria, Australia) was used to generate paired indexed libraries of 150 base pairs in length as per the manufacturers instruction. Sequencing was done using the Illumina NextSeq platform.	fastq			3326_R1.fastq.gz	3326_R2.fastq.gz
